# Supplementary material for: An in vitro model maintaining taxon-specific functional activities of the gut microbiome
Source: Nat Commun. 2019 Sep 12;10:4146. doi: 10.1038/s41467-019-12087-8 (PMC6742639; doi:10.1038/s41467-019-12087-8)
Supplement: Supplementary file 4 — Source Data [file 41467_2019_12087_MOESM4_ESM.xlsx]

## Sheet: Figure 1
	Figure 1B
	Pearson's correlation coefficient r, between:	Inocula-0hr-replicate1	Inocula-0hr-replicate2	Inocula-0hr-replicate3
	CDCA+CA-replicate1	0.877834	0.882129	0.881579
	CDCA+CA-replicate2	0.873902	0.874469	0.875378
	CDCA+CA-replicate3	0.865625	0.871375	0.866923
	CDCA+CA-replicate4	0.871609	0.87339	0.874162
	DCA+CA-replicate1	0.825379	0.828235	0.824257
	DCA+CA-replicate2	0.826468	0.830639	0.825552
	DCA+CA-replicate3	0.831959	0.833961	0.831649
	DCA+CA-replicate4	0.814811	0.819685	0.817401
	Tube-cultured-replicate1	0.730904	0.734478	0.724291
	Tube-cultured-replicate2	0.723789	0.729729	0.720133
	Tube-cultured-replicate3	0.739799	0.742999	0.733157
	Figure 1C
	Time (hr)	MiPro_V1				BCM_V1				MiPro_V2				BCM_V2				MiPro_V3				BCM_V3
		Replicate 1	Replicate 2	Replicate 3	Replicate 4	Replicate 1	Replicate 2	Replicate 3	Replicate 4	Replicate 1	Replicate 2	Replicate 3	Replicate 4	Replicate 1	Replicate 2	Replicate 3	Replicate 4	Replicate 1	Replicate 2	Replicate 3	Replicate 4	Replicate 1	Replicate 2	Replicate 3	Replicate 4
	0-baseline	0	0	0	0	0	0	0	0	0	0	0	0	0	0	0	0	0	0	0	0	0	0	0	0
	3	0.272	0.24	0.227	0.227	0.187	0.27	0.183	0.179	0.191	0.259	0.164	0.234	0.152	0.151	0.02	0.1	0.165	0.2	0.166	0.197	0.074	0.08	0.092	0.062
	6	0.548	0.478	0.489	0.443	0.145	0.194	0.216	0.144	0.477	0.433	0.38	0.308	0.165	0.214	0.177	0.215	0.52	0.374	0.297	0.528	0.115	0.147	0.176	0.094
	9	0.677	0.717	0.724	0.72	0.475	0.484	0.437	0.512	0.679	0.733	0.721	0.659	0.413	0.395	0.355	0.389	0.629	0.672	0.69	0.644	0.343	0.407	0.412	0.344
	12	0.664	0.722	0.753	0.715	0.433	0.346	0.404	0.367	0.686	0.72	0.627	0.681	0.395	0.338	0.385	0.382	0.666	0.567	0.568	0.61	0.268	0.33	0.28	0.296
	24	0.724	0.709	0.687	0.706	0.341	0.426	0.447	0.416	0.624	0.695	0.655	0.645	0.349	0.398	0.409	0.344	0.612	0.595	0.58	0.533	*
	34	0.671	0.738	0.727	0.682	0.407	0.469	0.425	0.452	0.624	0.633	0.654	0.687	0.388	0.4	0.406	0.363	0.564	0.654	0.598	0.628	0.342	0.329	0.348	0.308
	48	0.674	0.74	0.754	0.735	0.419	0.418	0.404	0.383	0.584	0.656	0.643	0.629	0.429	0.359	0.367	0.403	0.509	0.57	0.689	0.522	0.349	0.269	0.342	0.306
																						* BCM_V3 24 hr samples were missing because of sample mishandling, an average value of 9 hr and 36 hr was used on the plot, marked in gray.

## Sheet: Figure 2
	Figure 2D
	Pearson's correlation coefficient r, between:	Inocula-0hr-replicate1	Inocula-0hr-replicate2	Inocula-0hr-replicate3	Inocula-0hr-replicate4
	Mipro-9hr-replicate1	0.847892	0.84085	0.844395	0.830444
	Mipro-9hr-replicate2	0.84991	0.840288	0.847585	0.827622
	Mipro-9hr-replicate3	0.845981	0.844593	0.838879	0.827418
	Mipro-9hr-replicate4	0.835454	0.831004	0.831869	0.823453
	Mipro-24hr-replicate1	0.842765	0.836738	0.838704	0.83256
	Mipro-24hr-replicate2	0.838495	0.830915	0.833165	0.826479
	Mipro-24hr-replicate3	0.836852	0.827698	0.828836	0.818704
	Mipro-34hr-replicate1	0.836028	0.83002	0.840732	0.83322
	Mipro-34hr-replicate2	0.83071	0.828726	0.831687	0.818176
	Mipro-34hr-replicate3	0.810027	0.813565	0.811142	0.806463
	Mipro-48hr-replicate1	0.823159	0.815419	0.819696	0.809887
	Mipro-48hr-replicate2	0.812771	0.811431	0.812416	0.798768
	Mipro-48hr-replicate3	0.816145	0.815141	0.812471	0.803742
	BCM-9hr-replicate1	0.82849	0.827454	0.820237	0.813248
	BCM-9hr-replicate2	0.823277	0.820697	0.821414	0.812863
	BCM-9hr-replicate3	0.821016	0.822912	0.824629	0.81537
	BCM-24hr-replicate1	0.847084	0.836072	0.839411	0.835617
	BCM-24hr-replicate2	0.85246	0.838874	0.850221	0.843915
	BCM-24hr-replicate3	0.848841	0.841394	0.847238	0.838571
	BCM-24hr-replicate4	0.796362	0.796161	0.794681	0.790999
	BCM-34hr-replicate1	0.800915	0.802468	0.801715	0.794301
	BCM-34hr-replicate2	0.812497	0.810293	0.811387	0.803368
	BCM-34hr-replicate3	0.799473	0.799844	0.798165	0.799547
	BCM-34hr-replicate4	0.793697	0.797506	0.795753	0.78743
	BCM-48hr-replicate1	0.7851	0.794015	0.786422	0.784533
	BCM-48hr-replicate2	0.784613	0.788829	0.783623	0.779927
	BCM-48hr-replicate3	0.7803	0.786242	0.784661	0.779994
	Figure 2F
	Pearson's correlation coefficient r, between:	Inocula-0hr-replicate1	Inocula-0hr-replicate2	Inocula-0hr-replicate3
	Mipro-1day-replicate1	0.965412	0.946785	0.953259
	Mipro-1day-replicate2	0.967706	0.950528	0.95702
	Mipro-1day-replicate3	0.965738	0.951003	0.957927
	Mipro-2day-replicate1	0.922626	0.907273	0.916189
	Mipro-2day-replicate2	0.918323	0.897495	0.907916
	Mipro-2day-replicate3	0.926423	0.914536	0.921645
	Mipro-3day-replicate1	0.860902	0.86032	0.871628
	Mipro-3day-replicate2	0.868404	0.85858	0.871605
	Mipro-3day-replicate3	0.873041	0.861968	0.874553
	Mipro-5day-replicate1	0.830941	0.827294	0.841563
	Mipro-5day-replicate2	0.846413	0.844671	0.857061
	Mipro-5day-replicate3	0.842112	0.839288	0.852195

## Sheet: Figure 3
	Figure 3B
		day 14	day 28
	M1	0.94704	0.995826
	M2	0.897988	0.822754
	M3	0.93897	0.859297
	M4	0.959629	0.882853
	M5	0.930075	0.851174

## Sheet: Figure 4
	Figure 4A
	ABC transporters
	In-vitro Unt	In-vitro T	In-vivo Unt	In-vivo D14T	In-vivo D28T
	0.0608819	0.0439535	0.155236	0.0434278	0.047511
	0.0717779	0.0360857	0.118693	0.0634093	0.072995
	0.0728208	0.0288532	0.106519	0.045304	0.033072
	0.0444122	0.0197074	0.0771611	0.0594275	0.049823
	0.0432538	0.0389754	0.0938155	0.0968898	0.073643
	0.0501842		0.0651637	0.0631065	0.029948
	0.0767034		0.0521051	0.0650939	0.03639
	Cysteine and methionine metabolism
	In-vitro Unt	In-vitro T	In-vivo Unt	In-vivo D14T	In-vivo D28T
	0.00446165	0.00309275	0.00602565	0.00346695	0.002747
	0.00404648	0.00325405	0.00437857	0.00424794	0.003688
	0.00791647	0.00608527	0.00528257	0.00305549	0.002783
	0.00561958	0.00394148	0.00472591	0.00533357	0.004163
	0.00887814	0.00521684	0.00465349	0.00548111	0.005261
	0.0045224	0.00394279	0.005114	0.00555722	0.004414
	0.00561546		0.00647479	0.00381291	0.005378
	Fatty acid biosynthesis
	In-vitro Unt	In-vitro T	In-vivo Unt	In-vivo D14T	In-vivo D28T
	0.0131685	0.0170893	0.00930664	0.00819186	0.022576
	0.0148393	0.0148759	0.0078051	0.0178294	0.011396
	0.0111688	0.0150552	0.00796875	0.0116313	0.020914
	0.0121305	0.0126474	0.00826033	0.0128303	0.022211
	0.0109488	0.0231333	0.00709912	0.0229853	0.013364
	0.0104116	0.0144179	0.00774177	0.0162889	0.015863
		0.0120932	0.00898035	0.0134405	0.01193
	Fatty acid degradation
	In-vitro Unt	In-vitro T	In-vivo Unt	In-vivo D14T	In-vivo D28T
	0.0431784	0.0278281	0.029945	0.0249457	0.016409
	0.0369794	0.028416	0.0193666	0.0140309	0.017009
	0.0339874	0.0327126	0.0228735	0.019998	0.010746
	0.0456259	0.0368957	0.0182487	0.0236598	0.012799
	0.0322021	0.0263889	0.0196162	0.0218238	0.016513
	0.0356777	0.020055	0.0195064	0.0239159	0.007193
	0.0343543	0.016085	0.0177784	0.0121872	0.014409
	Fructose and mannose metabolism
	In-vitro Unt	In-vitro T	In-vivo Unt	In-vivo D14T	In-vivo D28T
	0.0157975	0.0172134	0.0313559	0.0118829	0.017882
	0.0202498	0.024585	0.0251455	0.0198928	0.02187
	0.019994	0.0167703	0.0313896	0.0178203	0.012897
	0.00817085	0.00748833	0.0181895	0.0088641	0.011977
	0.00745786	0.00986939	0.0417681	0.0332483	0.019827
	0.0255379	0.0105281	0.0225196	0.0214628	0.013273
	0.0333711	0.0206391	0.0301653	0.0214038	0.015607
	Glycolysis / Gluconeogenesis
	In-vitro Unt	In-vitro T	In-vivo Unt	In-vivo D14T	In-vivo D28T
	0.286794	0.330343	0.2464	0.366647	0.246956
	0.250387	0.288972	0.272023	0.306071	0.33951
	0.228371	0.259698	0.257531	0.307872	0.280092
	0.256618	0.272504	0.294252	0.28021	0.285892
	0.25187	0.289071	0.258853	0.288236	0.314575
	0.243351	0.292009
	0.234603	0.264355
	Lysine biosynthesis
	In-vitro Unt	In-vitro T	In-vivo Unt	In-vivo D14T	In-vivo D28T
	0.0134365	0.00582159	0.00523701	0.00148702	0.006382
	0.014145	0.00776564	0.00232717	0.00273139	0.006637
	0.013222	0.00992327	0.00382142	0.00312771	0.00656
	0.011695	0.00635614	0.00445077	0.00215543	0.008994
	0.011046	0.00867038	0.00804958	0.00391355	0.003714
	0.0137586	0.00472559
	0.00960958	0.00361702
	Nitrogen metabolism
	In-vitro Unt	In-vitro T	In-vivo Unt	In-vivo D14T	In-vivo D28T
	0.0271339	0.0104232	0.0180932	0.0120435	0.009353
	0.0306547	0.0165777	0.0140532	0.00714096	0.006989
	0.027358	0.0181403	0.0203198	0.0130634	0.005122
	0.0245969	0.0167782	0.0120119	0.0105987	0.008483
	0.0221927	0.0116514	0.0156305	0.0163356	0.011785
	0.0235981	0.00843047	0.016757	0.0119974	0.00816
	0.0275876	0.0121009	0.019185	0.00907393	0.007115
	Oxidative phosphorylation
	In-vitro Unt	In-vitro T	In-vivo Unt	In-vivo D14T	In-vivo D28T
	0.0185721	0.0141261	0.0260945	0.0221692	0.024585
	0.0203929	0.0185951	0.0204114	0.0220288	0.021358
	0.01909	0.0175835	0.0188976	0.0184256	0.021817
	0.0223528	0.021531	0.0227054	0.0193884	0.021109
	0.020149	0.0184328	0.0217549	0.0238223	0.018303
	0.0203991	0.0146516
	0.0224355	0.0212838
	Purine metabolism
	In-vitro Unt	In-vitro T	In-vivo Unt	In-vivo D14T	In-vivo D28T
	0.0404123	0.0510814	0.0446047	0.0461057	0.083225
	0.0459764	0.0448776	0.0501717	0.0509313	0.077588
	0.0376379	0.0475977	0.0487169	0.0641391	0.082022
	0.037121	0.0356784	0.0409431	0.0599282	0.060716
	0.0457693	0.0544774	0.0447116	0.0536244	0.064545
	0.0345679	0.0359364	0.0431286	0.0776702	0.061522
	0.0346793	0.0414817
	Pyruvate metabolism
	In-vitro Unt	In-vitro T	In-vivo Unt	In-vivo D14T	In-vivo D28T
	0.0388659	0.0351499	0.0429446	0.0179364	0.03965
	0.0510354	0.044791	0.0334576	0.0345384	0.033173
	0.0489304	0.0440546	0.0437905	0.0338022	0.032293
	0.047743	0.0297864	0.0371688	0.0439263	0.031292
	0.0614491	0.0372579	0.0605011	0.0404352	0.029809
	Two-component system
	In-vitro Unt	In-vitro T	In-vivo Unt	In-vivo D14T	In-vivo D28T
	0.139003	0.043766	0.0827686	0.0542818	0.017352
	0.106282	0.0862266	0.0890231	0.0243116	0.022531
	0.151748	0.0875469	0.0781921	0.0455041	0.019578
	0.141894	0.124332	0.0486383	0.0438568	0.032164
	0.12819	0.0516287	0.0573965	0.0361695	0.029678
	0.122711	0.137431	0.087801	0.0534679	0.022404
	0.13241	0.125477	0.0886449	0.0241293	0.035379
	Figure 4B
					in vitro relative abundance change							day 28 in vivo relative abundance change
	Glycolysis / Gluconeogenesis				0.043549	0.0385855	0.0313267	0.0158862	0.0486583	0.0297519	0.0512198	0.000556786	0.0674876	0.0225618	-0.00836042	-0.0446257	0.0557222	-0.00924058
	Pyruvate metabolism				-0.00371604	-0.00624439	-0.0048758	0.00325709	-0.0179566	-0.0241912	-0.006615	-0.00329416	-0.000284745	-0.0114979	-0.00375246	-0.00587646	-0.0306919	-0.000299522
	Fructose and mannose metabolism				0.00141591	0.00433514	-0.00322369	-0.000682528	-0.0150098	-0.012732	0.00683726	-0.0134734	-0.00327605	-0.0184931	-0.0219414	-0.00924646	-0.0145586	-0.000952576
	Fatty acid biosynthesis				0.00392081	3.65681e-05	0.00388643	0.000516961	0.00346909	0.00168162	0.00162267	0.0132697	0.00359108	0.0129455	0.00626446	0.00812152	0.00294936	0.00558467
	Fatty acid degradation				-0.0153503	-0.00856338	-0.0012748	-0.00873022	-0.0156226	-0.0182693	-0.0157343	-0.0135362	-0.00235789	-0.0121279	-0.00310314	-0.0123131	-0.00336893	0.00481381
	Oxidative phosphorylation				-0.004446	-0.00179782	-0.00150658	-0.000821718	-0.00574753	-0.00115166	-0.00619801	-0.0015099	0.0009463	0.00291935	-0.00159636	0.000907183	-0.00345157	0.00272076
	ABC transporters				-0.0169284	-0.00218999	0.000310514	-0.00832652	-0.0304769	-0.037728	-0.0247359	-0.107726	-0.0456974	-0.0734473	-0.020172	-0.0352158	-0.0157151	-0.00822073
	Two-component system				-0.0952374	-0.0200551	-0.0642015	-0.0175617	0.0147206	-0.00693297	-0.0764757	-0.0654166	-0.0664924	-0.058614	-0.0277185	-0.0653965	-0.0532661	-0.0498561
	Nitrogen metabolism				-0.0167107	-0.014077	-0.00921769	-0.00781872	-0.0151676	-0.0154867	-0.0245661	-0.00874053	-0.00706413	-0.0151973	-0.00384547	-0.00859657	-0.0120702	-0.00728318
	Cysteine and methionine metabolism				-0.0013689	-0.000792434	-0.0018312	-0.0016781	0.000694441	-0.00167267	0.00538817	-0.00327914	-0.000690832	-0.00249989	0.000607776	-0.0006995	-0.00109635	0.000178961
	Lysine biosynthesis				-0.00761496	-0.00637934	-0.00329871	-0.0053389	-0.009033	-0.00599255	-0.00612895	0.00114479	0.00474621	0.00430956	0.0045437	-0.0043354	0.0022853	0.00485053
	Purine metabolism				0.0106691	-0.00109882	0.00995982	-0.0014426	0.00136847	0.00680235	0.0090739	0.0386203	-0.0254639	0.0274164	0.0197727	0.0198336	0.0183935	0.0102972
	Figure 4C
					In-vivo Untreated							In-vivo D14 Treated
	3-phosphoglycerate kinase				0.111279	0.077804	0.107475	0.107463	0.122635	0.115717	0.118876	0.062443	0.086866	0.076034	0.087834	0.095923	0.087265	0.060912
	Pyruvate kinase				0.055957	0.066516	0.065641	0.063279	0.069559	0.061666	0.074014	0.109295	0.072604	0.09212	0.064084	0.061271	0.072201	0.069688
	6-phosphofructokinase				0.048391	0.041897	0.03808	0.032587	0.04874	0.053363	0.061913	0.021116	0.031193	0.022328	0.030536	0.037454	0.038058	0.042733
	Triosephosphate isomerase				0.050983	0.034995	0.033942	0.039922	0.032332	0.028346	0.025054	0.026564	0.041413	0.030593	0.043815	0.048906	0.036505	0.055409
	Glucose-6-phosphate isomerase				0.024932	0.02584	0.02255	0.01471	0.01595	0.014803	0.016116	0.011948	0.025198	0.012866	0.014872	0.019018	0.016795	0.005647
	Phosphoglycerate mutase				0.00494	0.000467	0.003653	0.003235	0.004841	0.003788	0.010779	0.00107	0.001317	0.002108	0.003367	0.005628	0.005866	0.003822
	Enolase				0.165329	0.148415	0.15114	0.124085	0.123241	0.107891	0.105672	0.200522	0.151701	0.178891	0.182544	0.125539	0.139951	0.222434
	Fructose-bisphosphate aldolase				0.001913	0.001325	0.001165	0.002182	0.002956	0.00047	0.000565	0.00252	0.009795	0.004614	0.045181	0.018659	0.004605	0.002468
	Glyceraldehyde-3-phosphate dehydrogenase				0.304532	0.393169	0.347419	0.338488	0.399194	0.374258	0.38634	0.449375	0.383498	0.439454	0.33103	0.387453	0.414874	0.329077
	Phosphoenolpyruvate carboxykinase, ATP-dependent				0.07902	0.05617	0.102343	0.0661	0.084693	0.099999	0.118597	0.026494	0.032242	0.04673	0.044481	0.094948	0.061703	0.040064
	Phosphoenolpyruvate carboxykinase, GTP-dependent				0.000425	0.002006	0.003023	0.002565	0.000165	0.002735	0.000316	0.000395	0.024984	0.006015	0.000123	0.001824	0.00549	0.016507
	Pyruvate dehydrogenase E2 component				0.006799	0.012067	0.007792	0.005845	0.00654	0.003831	0.004282	0.002188	0.009755	0.004147	0.017059	0.004604	0.0038	0.009207
	Pyruvate dehydrogenase E3 component				0.017392	0.016576	0.016115	0.016778	0.019876	0.016695	0.00928	0.012096	0.021907	0.01194	0.033578	0.020942	0.015863	0.038862
	Pyruvate oxidoreductase alpha subunit				0.002513	0.001693	0.001398	0.003342	0.00105	0.001316	0.000986	0.000854	0.000905	0.000667	0.001872	0.000989	0.000571	0.001165
	hexokinase of the NBD/HSP70 family				0.002324	0.004098	0.005748	0.006371	0.003578	0.003724	0.009629	0.003867	0.00644	0.005967	0.00509	0.009407	0.010816	0.00362
	Phosphotransferase system IIA component				0.000544	0.000823	0.001114	0.000136	0.001264	0.001029	0.002377	0.000122	2.72e-05	0	0.000405	0.000814	0.000449	0.00909
	Phosphotransferase system IIB components				0.039113	0.035921	0.006673	0.115567	0.003043	0.030951	0.004795	0.002466	0.007746	0.002384	0.005932	0.003252	0.023277	0.000257
					In-vitro Untreated							In-vitro Treated
	3-phosphoglycerate kinase				0.103613	0.115652	0.098902	0.081029	0.094914	0.124112	0.102382	0.09942	0.105166	0.084598	0.110043	0.088607	0.096168	0.098352
	Pyruvate kinase				0.017194	0.02844	0.028326	0.02795	0.023431	0.040666	0.033182	0.02397	0.037476	0.041389	0.035704	0.024124	0.058755	0.034942
	6-phosphofructokinase				0.056707	0.071458	0.051657	0.043649	0.057333	0.069473	0.073488	0.040135	0.06795	0.05977	0.040043	0.050744	0.043207	0.042486
	Triosephosphate isomerase				0.065401	0.072252	0.058312	0.032468	0.054487	0.067171	0.063757	0.067869	0.056335	0.040495	0.062996	0.056322	0.080872	0.0694
	Glucose-6-phosphate isomerase				0.020494	0.018497	0.021103	0.01046	0.02277	0.013993	0.019315	0.022104	0.022663	0.029515	0.014704	0.015686	0.011249	0.013796
	Phosphoglycerate mutase				0.009755	0.011742	0.007086	0.006175	0.012765	0.008554	0.010583	0.007633	0.009099	0.00777	0.005787	0.013553	0.006627	0.008671
	Enolase				0.07638	0.082564	0.068833	0.093606	0.069143	0.088503	0.073041	0.095797	0.093322	0.091913	0.080724	0.07631	0.080211	0.084739
	Fructose-bisphosphate aldolase				0.002511	0.00379	0.002138	0.004053	0.005494	0.001284	0.001586	0.003099	0.003086	0.003943	0.003038	0.013223	0.002467	0.012613
	Glyceraldehyde-3-phosphate dehydrogenase				0.289392	0.259968	0.329817	0.385988	0.28777	0.322873	0.335372	0.323322	0.341644	0.336062	0.375807	0.376644	0.378358	0.43674
	Phosphoenolpyruvate carboxykinase, ATP-dependent				0.199423	0.163961	0.188301	0.129499	0.222971	0.13168	0.154866	0.184866	0.157072	0.173362	0.126746	0.172353	0.137251	0.109344
	Phosphoenolpyruvate carboxykinase, GTP-dependent				0.004165	0.002095	0.006981	0.002755	0.006782	0.000465	0.000667	0.015663	0.000827	0.006899	0.002217	0.002261	0.000578	0.000754
	Pyruvate dehydrogenase E2 component				0.000487	0.000421	0.000996	0.0002	0.000745	0.000772	0.000296	0.000975	0.002216	0.00197	0.001696	0.000663	0.001652	0.001371
	Pyruvate dehydrogenase E3 component				0.003201	0.005932	0.004291	0.005303	0.003751	0.003781	0.005453	0.004322	0.008221	0.008718	0.006668	0.003924	0.008553	0.011204
	Pyruvate oxidoreductase alpha subunit				0.008191	0.012937	0.007296	0.004669	0.005128	0.008337	0.006117	0.005396	0.003459	0.003076	0.006173	0.003501	0.003335	0.001141
	hexokinase of the NBD/HSP70 family				0.020308	0.031074	0.011352	0.010754	0.024293	0.010527	0.014427	0.019143	0.016861	0.015964	0.011255	0.033972	0.011614	0.013476
	Phosphotransferase system IIA component				0.001623	0.004596	0.004289	0.002407	0.002047	0.001281	0.00166	0.00231	0.005279	0.002072	0.003659	0.002694	0.002002	0.002069
	Phosphotransferase system IIB components				0.039927	0.025423	0.021579	0.028401	0.010167	0.01609	0.024145	0.011633	0.023745	0.016062	0.020423	0.010656	0.033934	0.003362

## Sheet: Supplementary Figure 7
	Supplementary Figure 7
	V1				V2				V3
	0hr	Mipro	BCM		0hr	Mipro	BCM		0hr	Mipro	BCM
	19768878070	11770242380	4084766000		11755274920	20695865270	12203462600		11786001250	9712595200	12902776630
	14891295510	10830536800	3823258000		16030700700	17250100530	8606099230		8557971710	11248241900	4240714380
	18820130610	11278780120	4234174000		12458237800	23419242340	12592533850		9978785690	11681495650	4049050300
		13269686000	4891040000			13416713250	11884274310		10361573490	9297845000	6039883540
		12461180970	6418452000			14877555000	6246917110			4844532850	3048944100
		7368226590	5386681000			14521689150	6923962200			5050568600	2462129540
		13569044240	6863459000			16557582830	6168872710			4944729860	2523815010
		16720626800	8564489000			14287208820	5612418220			3528269300	1643886120
		14483820300	8222551000			9662415970	5482336520			3810424610	1177798650
		18752718800	13877639820			6666901930	4039794100			3490482090	1462435250
		22344653800	11478191000			11981007140	3500502846			3947021110	1370183890
		17407789270	11813253030			13056850260	4054380840			3347362900
						10143990400	3120314110			4229633400
						13549090230				3800332480

## Sheet: Supplementary Figure 8
	Supplementary Figure 8
	V1
	0 hr	Mipro_9hr	Mipro_24hr	Mipro_34hr	Mipro_48hr	BCM_9hr	BCM_24hr	BCM_34hr	BCM_48hr
	1.943	2.5006	2.53431	2.5164	2.4009	2.19231	2.53516	2.65628	2.35696
	2.04992	2.4748	2.51575	2.31899	2.2945	2.17862	2.56928	2.47348	2.58479
	2.05549	2.48107	2.50475	2.28314	2.44125	2.10194	2.64134	2.55529	2.49298
	2.04574	2.46261					2.51618	2.5571
	V2
	0 hr	Mipro_9hr	Mipro_24hr	Mipro_34hr	Mipro_48hr	BCM_9hr	BCM_24hr	BCM_34hr	BCM_48hr
	2.24136	2.39573	2.58757	2.62921	2.5514	2.40099	2.77375	2.54939	2.72772
	2.20078	2.58088	2.62131	2.60508	2.5276	2.47213	2.72751	2.65641	2.68557
	2.17224	2.48214	2.59653	2.56559	2.59576	2.41038	2.7548	2.87476	2.84748
				2.40311	2.63631	2.42973
	V3
	0 hr	Mipro_9hr	Mipro_24hr	Mipro_34hr	Mipro_48hr	BCM_9hr	BCM_34hr	BCM_48hr
	2.32258	3.03858	3.12381	3.06691	3.06576	2.66912	2.96339	2.80387
	2.31205	3.04672	3.10333	3.04906	3.07765	2.80586	2.93756	2.84237
	2.34532	3.02102	3.12604	3.07353	3.10945	2.72703	2.87169	2.78258
	2.38601			3.06762				2.87772

## Sheet: Supplementary Figure 10
	Supplementary Figure 10A
	Pearson's correlation coefficient r, between:	Inocula-0hr-replicate1	Inocula-0hr-replicate2	Inocula-0hr-replicate3
	Mipro-9hr-replicate1	0.826507	0.834102	0.819719
	Mipro-9hr-replicate2	0.829443	0.834896	0.823643
	Mipro-9hr-replicate3	0.825101	0.832984	0.822009
	Mipro-24hr-replicate1	0.818203	0.822897	0.816349
	Mipro-24hr-replicate2	0.815391	0.820592	0.808258
	Mipro-24hr-replicate3	0.816869	0.817697	0.809182
	Mipro-34hr-replicate1	0.811871	0.816389	0.806726
	Mipro-34hr-replicate2	0.8005	0.808158	0.799218
	Mipro-34hr-replicate3	0.801935	0.809496	0.804071
	Mipro-34hr-replicate4	0.798893	0.797688	0.796109
	Mipro-48hr-replicate1	0.800058	0.802759	0.799798
	Mipro-48hr-replicate2	0.796879	0.802437	0.79808
	Mipro-48hr-replicate3	0.798561	0.797926	0.793459
	BCM-9hr-replicate1	0.830392	0.81846	0.825665
	BCM-9hr-replicate2	0.821694	0.829813	0.816625
	BCM-9hr-replicate3	0.827825	0.826251	0.827788
	BCM-9hr-replicate4	0.818845	0.82533	0.824105
	BCM-24hr-replicate1	0.82288	0.825874	0.830275
	BCM-24hr-replicate2	0.825609	0.825441	0.831444
	BCM-24hr-replicate3	0.820201	0.824249	0.823356
	BCM-34hr-replicate1	0.793664	0.797625	0.818677
	BCM-34hr-replicate2	0.798181	0.80483	0.820328
	BCM-34hr-replicate3	0.79282	0.797274	0.815704
	BCM-48hr-replicate1	0.789074	0.785928	0.788061
	BCM-48hr-replicate2	0.787563	0.791322	0.792203
	BCM-48hr-replicate3	0.791903	0.783228	0.790062
	Supplementary Figure 10B
	Pearson's correlation coefficient r, between:	Inocula-0hr-replicate1	Inocula-0hr-replicate2	Inocula-0hr-replicate3	Inocula-0hr-replicate4
	Mipro-9hr-replicate1	0.842015	0.843816	0.827526	0.830008
	Mipro-9hr-replicate2	0.841004	0.84469	0.830745	0.831437
	Mipro-9hr-replicate3	0.840779	0.843964	0.826803	0.828412
	Mipro-24hr-replicate1	0.831303	0.833775	0.815084	0.821239
	Mipro-24hr-replicate2	0.832566	0.832775	0.813346	0.82213
	Mipro-24hr-replicate3	0.826321	0.83347	0.813642	0.819902
	Mipro-34hr-replicate1	0.814752	0.817236	0.798662	0.806353
	Mipro-34hr-replicate2	0.806763	0.814441	0.796988	0.800756
	Mipro-34hr-replicate3	0.808975	0.814861	0.797495	0.804534
	Mipro-34hr-replicate4	0.810078	0.816885	0.798555	0.804792
	Mipro-48hr-replicate1	0.825257	0.828418	0.815952	0.815358
	Mipro-48hr-replicate2	0.82779	0.838219	0.815549	0.823198
	Mipro-48hr-replicate3	0.825185	0.830374	0.813391	0.817075
	BCM-9hr-replicate1	0.825859	0.827591	0.831605	0.831163
	BCM-9hr-replicate2	0.833564	0.839075	0.824859	0.824293
	BCM-9hr-replicate3	0.825765	0.820782	0.821122	0.827421
	BCM-34hr-replicate1	0.81965	0.827923	0.834298	0.82628
	BCM-34hr-replicate2	0.834835	0.838685	0.818219	0.821288
	BCM-34hr-replicate3	0.823169	0.817757	0.821685	0.82536
	BCM-48hr-replicate1	0.797812	0.795418	0.784521	0.790696
	BCM-48hr-replicate2	0.801701	0.79648	0.791348	0.793622
	BCM-48hr-replicate3	0.790924	0.790193	0.783216	0.787812
	BCM-48hr-replicate4	0.791494	0.792469	0.781205	0.786117
